# Supplementary material for: Catalytic Properties of Two Complexes of chromium(III) and cobalt(II) with Nitrilotriacetate, Dipicolinate, and 4-Acetylpyridine
Source: Materials (Basel). 2023 Apr 23;16(9):3308. doi: 10.3390/ma16093308 (PMC10179121; doi:10.3390/ma16093308)
Supplement: Supplementary file 1 [file materials-16-03308-s001.zip]

Archive with 1 entries (1 files):
- materials-2289530-supplementary.pdf
